# Supplementary material for: The GEM-GECO Calcium Indicator Is Useable in Ogataea parapolymorpha Yeast, but Aggravates Effects of Increased Cytosolic Calcium Levels
Source: Int J Mol Sci. 2022 Sep 2;23(17):10004. doi: 10.3390/ijms231710004 (PMC9456557; doi:10.3390/ijms231710004)
Supplement: Supplementary file 1 [file ijms-23-10004-s001.zip]

Archive with 1 entries (1 files):
- ijms-1841395-supplementary.pdf
